# Supplementary material for: Surfactant-free production of biomimetic giant unilamellar vesicles using PDMS-based microfluidics
Source: Commun Chem. 2021 Jun 29;4:100. doi: 10.1038/s42004-021-00530-1 (PMC9814093; doi:10.1038/s42004-021-00530-1)
Supplement: Supplementary file 3 — Supplementary Data 1 [file 42004_2021_530_MOESM3_ESM.zip]

Archive with 1 entries (1 files):
- Chip design.dwg
